# Supplementary material for: Production results from piglets vaccinated in a field study in Spain with a Type 1 Porcine Respiratory and Reproductive virus modified live vaccine
Source: Porcine Health Manag. 2016 Oct 1;2:22. doi: 10.1186/s40813-016-0038-x (PMC5382400; doi:10.1186/s40813-016-0038-x)
Supplement: Additional file 1: — ORF5 sequence of the PRRSv field strain. (TXT 641 bytes) [file 40813_2016_38_MOESM1_ESM.txt]

>625816001 
ATGAAATGTTCTCACAAATCGGGACACTCCTTGACTCCTCACTCTTGCTGCTGGTGGCTT
TTTTTGCTGTGTACCGGCTTGTCTTGGTCCTCTGCCGATGGCAACGACAACAGCTCGACA
TACCAATACATATATAATTTGACGATATGCGAGCTGAACGGGACCGAATGGCTGTCCAAC
CATTTTGATTGGGCAGTCGAAACCTTTGTGCTTTACCCAGTAGCAACTCATATCATCTCA
CTGGGTTTCCTCACAACAAGCCATTTCCTTGACGCACTCGGCCTCGGCGCTGTATCCGCC
ACAGGATTCAATGACGAGCGGTACGTACTCAGCAGCATGTACGGCGTTTGCGCACTCGCG
GCGTCCGTATGTTTTGTCATCCGTGCTGCCAAAAACTGCATGGCGTGCCGCTATGCCCGC
ACCCGGTTCACCAACTTCATCGTGGACGACCGGGGAAGAATCCATAGATGGAAGTCCCCA
ATAGTGGTGGAGAAATTGGGCAAAGCAGAAGTCGGCGGCGACCTTGTCAACATCAAACAT
GTTGTCCTCGAAGGGGTTAAAGCTCAACCTTTGACGAGGACTTCGGCTGAGCAATGGGAA
GCCTAG
